# Supplementary material for: Structural Evidence of Active Site Adaptability towards Different Sized Substrates of Aromatic Amino Acid Aminotransferase from Psychrobacter Sp. B6
Source: Materials (Basel). 2021 Jun 17;14(12):3351. doi: 10.3390/ma14123351 (PMC8235216; doi:10.3390/ma14123351)
Supplement: Supplementary file 1 [file materials-14-03351-s001.zip]

Archive with 1 entries (1 files):
- materials-1231603-supplementary.pdf
